# Supplementary material for: Exonuclease III Can Efficiently Cleave Linear Single-Stranded DNA: Reshaping Its Experimental Applications in Biosensors
Source: Biosensors (Basel). 2023 May 26;13(6):581. doi: 10.3390/bios13060581 (PMC10295840; doi:10.3390/bios13060581)
Supplement: Supplementary file 1 [file biosensors-13-00581-s001.zip]

Archive with 1 entries (1 files):
- biosensors-2345103-supplementary [Updated].pdf
